# Supplementary material for: Phosphodiester Silybin Dimers Powerful Radical Scavengers: A Antiproliferative Activity on Different Cancer Cell Lines
Source: Molecules. 2022 Mar 5;27(5):1702. doi: 10.3390/molecules27051702 (PMC8911775; doi:10.3390/molecules27051702)
Supplement: Supplementary file 1 [file molecules-27-01702-s001.zip]

Archive with 1 entries (1 files):
- molecules-1619665-supplementary.pdf
